# Supplementary material for: Electrospray Deposition of Cellulose Nanofibers on Paper: Overcoming the Limitations of Conventional Coating
Source: Nanomaterials (Basel). 2021 Dec 29;12(1):79. doi: 10.3390/nano12010079 (PMC8746688; doi:10.3390/nano12010079)
Supplement: Supplementary file 1 [file nanomaterials-12-00079-s001.zip]

Archive with 1 entries (1 files):
- nanomaterials-1482587-supplementary.pdf
